# Supplementary material for: Dose-Dependent Neuroprotective Effects of Bovine Lactoferrin Following Neonatal Hypoxia–Ischemia in the Immature Rat Brain
Source: Nutrients. 2021 Oct 29;13(11):3880. doi: 10.3390/nu13113880 (PMC8618330; doi:10.3390/nu13113880)
Supplement: Supplementary file 1 [file nutrients-13-03880-s001.zip]

Archive with 1 entries (1 files):
- nutrients-1415802-supplementary.pdf
